# Supplementary material for: Common Oncogenic Mutations Are Infrequent in Oral Squamous Cell Carcinoma of Asian Origin
Source: PLoS One. 2013 Nov 4;8(11):e80229. doi: 10.1371/journal.pone.0080229 (PMC3817115; doi:10.1371/journal.pone.0080229)
Supplement: File S1 — File includes Tables S1-S8. Table S1: Demographics and clinico-pathological characteristics of patients from which the cell lines used in this study were derived. Table S2: Positive control samples for the OncoCarta™ Panel v1.0 Assay. Table S3: Mutations in the OncoCarta™ Panel v1.0 Assay. Table S4: Primer sequences that were used for PCR and sequencing. Table S5: Mutation data across 123 samples on 19 oncogenes and TP53. Table S6: The presence of any mutations in relation with risk habits and pathological characterization. Table S7: Frequency of the different base changes in TP53 in patients with different risk habits. Table S8: Oncogenic mutations across common solid tumors. (ZIP) [file pone.0080229.s001.zip]

Archive with 8 entries (8 files):
- File S1/Table S1-Cell lines.xlsx
- File S1/Table S2-Control Samples.xlsx
- File S1/Table S3-OncoCarta Assays.xlsx
- File S1/Table S4-PCR and Seq Primers.xlsx
- File S1/Table S5-Mutation Data_new.xlsx
- File S1/Table S6-Association of any mutations_new.xls
- File S1/Table S7-TP53 base change and habits_new.xls
- File S1/Table S8-Mutation frequency across cancers.xlsx
