# Supplementary material for: Common Oncogenic Mutations Are Infrequent in Oral Squamous Cell Carcinoma of Asian Origin
Source: PLoS One. 2013 Nov 4;8(11):e80229. doi: 10.1371/journal.pone.0080229 (PMC3817115; doi:10.1371/journal.pone.0080229)
Supplement: File S1 — File includes Tables S1-S8. Table S1: Demographics and clinico-pathological characteristics of patients from which the cell lines used in this study were derived. Table S2: Positive control samples for the OncoCarta™ Panel v1.0 Assay. Table S3: Mutations in the OncoCarta™ Panel v1.0 Assay. Table S4: Primer sequences that were used for PCR and sequencing. Table S5: Mutation data across 123 samples on 19 oncogenes and TP53. Table S6: The presence of any mutations in relation with risk habits and pathological characterization. Table S7: Frequency of the different base changes in TP53 in patients with different risk habits. Table S8: Oncogenic mutations across common solid tumors. (ZIP) [file pone.0080229.s001.zip › File S1/Table S1-Cell lines.xlsx]

## Sheet: Sheet1
	Table S1: Demographics and clinico-pathological characteristics of patients from which the cell lines used in this study were derived.
	Cell lines	Age	Gender	Broader's Differentiation	TNMa			Stage	Site	Risk habits	Reference
	ORL-48T	79	F	Well	4	2	0	IV	Gum	None	Hamid et al; 200716
	ORL-115T	75	F	Moderate	4	X	0	IV	Gum	Betel quid chewing	Hamid et al; 200716
	ORL-136T	56	M	Poor	1	0	X	I	Tongue	Betel quid chewing, Smoking, Alcohol drinking	Hamid et al; 200716
	ORL-153T	36	M	Moderate	4	2	X	IV	Gum	Smoking	unpublished data
	ORL-156T	38	M	Moderate	1	2	0	IV	Tongue	Smoking, Alcohol drinking	unpublished data
	ORL-150T	76	M	Moderate	1	0	X	I	Tongue	Alcohol drinking	unpublished data
	ORL-166T	66	F	Moderate	2	1	0	III	Tongue	None	unpublished data
	ORL-174T	53	F	Moderate	2	0	0	II	Tongue	Betel quid chewing	unpublished data
	ORL-188T	56	M	Moderate	2	2	X	IV	Tongue	Smoking	unpublished data
	ORL-195T	61	F	Well	2	0	X	II	Buccal	Betel quid chewing	unpublished data
	ORL-196T	59	F	Moderate	2	2	X	IV	Buccal	Betel quid chewing, Alcohol drinking	unpublished data
	ORL-204T	76	M	Moderate	4	1	X	IV	Buccal	Betel quid chewing, Smoking, Alcohol drinking	unpublished data
	ORL-207Tb	63	F	Moderate	1	2	0	IV	Tongue	Betel quid chewing	unpublished data
	ORL-214T	49	F	Moderate	4	0	X	IV	Buccal	Betel quid chewing	unpublished data
	ORL-215T	50	M	Moderate	4	2	X	IV	Tongue	Smoking	unpublished data
	ORL-247T	38	M	Moderate	4	2	X	IV	Tongue	Smoking, Alcohol drinking	unpublished data
	aLargest tumour dimension and node status determined by histopathology examination
	bTumour size and node status determined by clinical examination-patient was treated with radiotherapy
