# Supplementary material for: Common Oncogenic Mutations Are Infrequent in Oral Squamous Cell Carcinoma of Asian Origin
Source: PLoS One. 2013 Nov 4;8(11):e80229. doi: 10.1371/journal.pone.0080229 (PMC3817115; doi:10.1371/journal.pone.0080229)
Supplement: File S1 — File includes Tables S1-S8. Table S1: Demographics and clinico-pathological characteristics of patients from which the cell lines used in this study were derived. Table S2: Positive control samples for the OncoCarta™ Panel v1.0 Assay. Table S3: Mutations in the OncoCarta™ Panel v1.0 Assay. Table S4: Primer sequences that were used for PCR and sequencing. Table S5: Mutation data across 123 samples on 19 oncogenes and TP53. Table S6: The presence of any mutations in relation with risk habits and pathological characterization. Table S7: Frequency of the different base changes in TP53 in patients with different risk habits. Table S8: Oncogenic mutations across common solid tumors. (ZIP) [file pone.0080229.s001.zip › File S1/Table S2-Control Samples.xlsx]

## Sheet: Sheet1
	Table S2: Positive control samples for the OncoCarta™ Panel v1.0 Assay
	Gene	samples mutated	Origin of cell line	Reference	Mutation supposed to be detected	detected
	PIK3CA	SUM 159	Breast Cancer	Forozan et al; 199918	H1047L	√
		SUM 185	Breast Cancer	Forozan et al; 199918	H1047R	√
		SUM 190	Breast Cancer	Forozan et al; 199918	H1047R	√
		TOV21G	Ovarian Cancer	Provencher et al; 200020	H1047Y	√
		HCC1954	Breast Cancer	Gazdar et al; 199819	H1047R	√
	KRAS	SUM 229	Breast Cancer	Forozan et al; 199918	G12D	√
		TOV21G	Ovarian Cancer	Provencher et al; 200020	G13C	√
	HRAS	SUM 159	Breast Cancer	Forozan et al; 199918	G12D	√
		SUM 229	Breast Cancer	Forozan et al; 199918	G13S	√
	EGFR	OV0_2 Xeno	Ovarian Cancer Mouse Xenograft	unpublished	H773_V774insNPH	√
