# Supplementary material for: Common Oncogenic Mutations Are Infrequent in Oral Squamous Cell Carcinoma of Asian Origin
Source: PLoS One. 2013 Nov 4;8(11):e80229. doi: 10.1371/journal.pone.0080229 (PMC3817115; doi:10.1371/journal.pone.0080229)
Supplement: File S1 — File includes Tables S1-S8. Table S1: Demographics and clinico-pathological characteristics of patients from which the cell lines used in this study were derived. Table S2: Positive control samples for the OncoCarta™ Panel v1.0 Assay. Table S3: Mutations in the OncoCarta™ Panel v1.0 Assay. Table S4: Primer sequences that were used for PCR and sequencing. Table S5: Mutation data across 123 samples on 19 oncogenes and TP53. Table S6: The presence of any mutations in relation with risk habits and pathological characterization. Table S7: Frequency of the different base changes in TP53 in patients with different risk habits. Table S8: Oncogenic mutations across common solid tumors. (ZIP) [file pone.0080229.s001.zip › File S1/Table S3-OncoCarta Assays.xlsx]

## Sheet: Sheet1
		Table S3: Mutations in the OncocartaTM panel v1.0
		No	Gene	Targeted mutations
		1	ABL1	D276G, E255K, E255V, F311L, F317L, F359V, G250E, H396R, M351T, Q252H, T315I, Y253F, Y253H
		2	AKT1	E17del, E319G, L357P, P388T, Q43X, V167A, V167A, V461L
		3	AKT2	R371H, S302G
		4	BRAF	D594V, D594G, F468C, F595L, G464R, G464V, G464E, G466R, G469S, G469E, G469A, G469V, G469R, G596R, K601E, K601N, L597Q, L597V, L597S, L597R, T599I, V600E, V600K
		5	CDK4	R24C, R24H
		6	EGFR	A289V, D770_N771>AGG, D770_N771insG, E709A, E709G, E709V, E709K, E709H, E746_A750del, E746_A750del, V ins, E746_A750del,T751A, E746_T751del, I ins, E746_T751del,S752D, E746_T751del,V ins, G598V, G719A, G719S, G719C, H773_V774insH, H773_V774insNPH, H773>NPY, L747_E749del,A750P, L747_S752del, P753S, L747_S752del,Q ins, L747_T750del, P ins, L747_T751del, L858R, L861Q, M766_A767insAI, N771_P772>SVDNR…
		7	ERBB2	A775_G776 insYVMA, G776S, G776LC, G776VC, L755P, P780_Y781 insGSP, S779_P780 insVGS
		8	FGFR1	P252T, S125L
		9	FGFR3	A391E, G370C, K650Q, K650E, K650T, K650M, Y373C
		10	FLT3	D835H, D835Y, I836del
		11	HRAS	G12V, G12D, G13C, G13R, G13S, Q61H, Q61H, Q61K, Q61L,Q61R, Q61P
		12	JAK2	V617F
		13	KIT	D52N, D579del, D816H, D816Y, D816V, E561K, E839K, F584S, K550_K558del, K558_E562del, K558_V560del, K642E, L576P, M552L, P551_V555del, P585P, V559_V560del, V559D, V559A, V559G, V559del, V559I, V560D, V560G, V560del, V825A, W557R, W557R, W557G, Y503_F504insAY, Y553_Q556del, Y568D, Y570_L576del
		14	KRAS	A59T, G12A, G12C, G12D, G12F, G12R, G12S, G12V, G13V, G13D, Q61E, Q61K, Q61H, Q61H, Q61L, Q61R, Q61P
		15	MET	M1250T, R970C, T992I, Y1230C, Y1235D
		16	NRAS	A18T, G12C, G12R, G12S, G12V, G12A, G12D, G13C, G13R, G13S, G13V, G13A, G13D, Q61E, Q61K, Q61H, Q61L, Q61R, Q61P
		17	PDGFRA	D1071N, D842_H845del, D842V, D846Y, F808L, I843_D846del, I843_S847>T, N870S, S566_E571>K, T674I, V561D
		18	PIK3CA	C420R, C901F, E542K, E545K, H1047R, H1047L, H701P, M1043I, M1043I, N345K, P539R, Q546K, R38H, R88Q
		19	RET	A664D, C634R, C634W, C634Y, E632_L633del, M918T
