# Supplementary material for: Common Oncogenic Mutations Are Infrequent in Oral Squamous Cell Carcinoma of Asian Origin
Source: PLoS One. 2013 Nov 4;8(11):e80229. doi: 10.1371/journal.pone.0080229 (PMC3817115; doi:10.1371/journal.pone.0080229)
Supplement: File S1 — File includes Tables S1-S8. Table S1: Demographics and clinico-pathological characteristics of patients from which the cell lines used in this study were derived. Table S2: Positive control samples for the OncoCarta™ Panel v1.0 Assay. Table S3: Mutations in the OncoCarta™ Panel v1.0 Assay. Table S4: Primer sequences that were used for PCR and sequencing. Table S5: Mutation data across 123 samples on 19 oncogenes and TP53. Table S6: The presence of any mutations in relation with risk habits and pathological characterization. Table S7: Frequency of the different base changes in TP53 in patients with different risk habits. Table S8: Oncogenic mutations across common solid tumors. (ZIP) [file pone.0080229.s001.zip › File S1/Table S4-PCR and Seq Primers.xlsx]

## Sheet: Sheet1
	Table S4: Primer sequences that were used for PCR and sequencing
	Gene	NCBI Ref Sequence	Exon	Hotspot mutations that can be detected within the oncocarta assay		Primer Sequence	Reference/Primer design program
	PIK3CA	NC_000003.11	9	E542K/Q/V, P539R, E545K/G/A	sense	5’ GATTGGTTCTTTCCTGTCTCTG 3’	Samuels et al; 200444
				Q546R/K	antisense	5’ CCACAAATATCAATTTACAACCATTG 3’
			20	G1007R, Y1021C, H1047L/R/Y	sense	5’TGGGGTAAAGGGAATCAAAAG 3’	Samuels et al; 200444
				G1049R, T1025A, M1043V/I	antisense	5’ CCTATGCAATCGGTCTTTGC 3’
	BRAF	NC_000007.13	11	G464E/R/V, G466R,	sense	5’ TCCCTCTCAGGCATAAGGTAA 3’	Davies et al; 200225
				G496E/R/A/V/S, F468C	antisense	5’ CGAACAGTGAATATTTCCTTTGAT 3’
			15	D594G/N/V, F595L/S, G596R	sense	5’ TCATAATGCTTGCTCTGATAGGA 3’	Davies et al; 200225
				L597S/R/Q/V, T599I, V600E/K/R/L/N	antisense	5’ GGCCAAAAATTTAATCAGTGGA 3’
	EGFR	NC_000007.13	19	E7546_A750del	sense	5’ CATGTGGCACCATCTCACA 3’	Primer3a
				L747_A/E/S/P/T751del	antisense	5’ CAGCTGCCAGACATGAGAAA 3’
			20	V769_D770insASV, S752_I759del	sense	5’ CACACTGACGTGCCTCTCC 3’	Primer3a
				S768I, T790M, H773>NPY, H773_V774insNPH/PH/H	antisense	5’ TATCTCCCCTCCCCGTATCT 3’
	HRAS	NC_000011.9	1	G12A/C/D/R/S/V	sense	5’ GCAGGAGACCCTGTAGG 3’	Primer Expressb
				G13C/D/G/R/S/V	antisense	5’ AGGCTCACCTCTATAGTGG 3’
			2	Q61E/H/K/L/P/R	sense	5’ CAGGATTCCTACCGGAAGCA 3’	Primer Expressb
				E62G	antisense	5’ CTTGGTGTTGTTGATGGCA 3’
	KRAS	NC_000012.11	1	G12A/C/D/R/S/V/F	sense	5' GTACTGGTGGAGTATTTGA 3	Primer Expressb
				G13A/c/D/R/S/V	antisense	5’ CTCTATTGTTGGATCATATT 3’
			2	G59T	sense	5’ ATCCAGACTGTGTTTCTCCC 3’	Primer Expressb
				Q61E/H/K/L/R/P	antisense	5’ TAAACCCACCTATAATGGTG 3’
	NRAS	NC_000001.10	1	G12A/C/D/R/S/T/V	sense	5’ CAGGTTCTTGCTGGTGTGAAA 3’	Primer Expressb
				G13A/C/D/R/S/V, A18T	antisense	5’ CACTGGGCCTCACCTCTATG 3’
			2	G60E	sense	5’ CCAGGATTCTTACAGAAAAC 3’	Primer Expressb
				Q61E/H/K/L/P/Q/R	antisense	5’ CCTAGTACCTGTAGAGGTTAAT 3’
	MET	NC_00007.13	13	R970C	sense	5’ TGTCGTCGATTCTTGTGTGCTGT 3’	Primer3a
				T992I	antisense	5’ CAACAATGTCACAACCCACTGAGGT 3’
			18	Y1230C, Y1235D, M1250T	sense	5’ TTCTATTTCAGCCACGGGTAA 3’	Primer3a
				M1250T	antisense	5’ GAGGAGAAACTCAGAGATAACCAA 3’
	P53	NC_000017.10	4	Not applicable	sense	5' ACTTCCTGAAAACAACGTTCT 3'	Hamid et al., 200716
					antisense	5' CAGGCATTGAAGTCTCATGG 3'
			5		sense	5' TGCCCTGACTTTCAACTCTGTC 3'	K.P. Lim et al., 200524
					antisense	5' GTCGTCTCTCCAGCCCCA 3'
			6		sense	5' TCTGATTCCTCACTGATTGCTCTTA 3'	K.P. Lim et al., 200524
					antisense	5' CTTAACCCCTCCTCCCAGAGA 3'
			7		sense	5' TTGCCACAGGTCTCCCCA 3'	K.P. Lim et al., 200524
					antisense	5' TGTGCAGGGTGGCAAGTG 3'
			8		sense	5' CCTCTTGCTTCTCTTTTCCTATCCT 3'	K.P. Lim et al., 200524
					antisense	5' AGGCATAACTGCACCCTTGG 3'
			9		sense	5' GCAGTTATGCCTCAGATTCA 3'	Hamid et al., 200716
					antisense	5' GGCATTTTGAGTGTTAGACT 3'
			10		sense	5' GGTACTGTGTATATACTTAC 3'	Hamid et al., 200716
					antisense	5' ATGAGAATGGAATCCTATGG 3'
			11		sense	5' TTGATTTGAATTCCCGTTGT 3'	Primer Expressb
					antisense	5' AACCCTTAACTGCAAGAACA 3'
	aPrimer3 (http://fokker.wi.mit.edu/primer3/ developed by Steve Rozen and Helen Skaletsky, Whitehead Institute and Howard Hughes Medical Institute, Massachusetts Institute of Technology, Cambridge, MA )
	bPrimer Express (Applied Biosystems, USA)
