# Supplementary material for: Common Oncogenic Mutations Are Infrequent in Oral Squamous Cell Carcinoma of Asian Origin
Source: PLoS One. 2013 Nov 4;8(11):e80229. doi: 10.1371/journal.pone.0080229 (PMC3817115; doi:10.1371/journal.pone.0080229)
Supplement: File S1 — File includes Tables S1-S8. Table S1: Demographics and clinico-pathological characteristics of patients from which the cell lines used in this study were derived. Table S2: Positive control samples for the OncoCarta™ Panel v1.0 Assay. Table S3: Mutations in the OncoCarta™ Panel v1.0 Assay. Table S4: Primer sequences that were used for PCR and sequencing. Table S5: Mutation data across 123 samples on 19 oncogenes and TP53. Table S6: The presence of any mutations in relation with risk habits and pathological characterization. Table S7: Frequency of the different base changes in TP53 in patients with different risk habits. Table S8: Oncogenic mutations across common solid tumors. (ZIP) [file pone.0080229.s001.zip › File S1/Table S5-Mutation Data_new.xlsx]

## Sheet: Sheet1
	Table S5: Mutation data across 123 samples on 19 oncogenes and TP53
	Sample ID	Sample Type	Primary Tumor Site	Gender	Age	Risk Habits	Ethnicity	TP53	PIK3CA	HRAS	NRAS	KRAS	ABL1	AKT2	BRAF	CDK4	EGFR	ERBB2	FGFR1	FGFR3	FLT3	JAK2	KIT	PDFGRα	RET	AKT1	MET
1	01-0001-06	OSCC-Fresh Frozen	Gum	Female	71	BQ	Indian
2	01-0005-06	OSCC-Fresh Frozen	Gum	Female	58	Smoke	Indian	R175H
3	04-0005-04	OSCC-Fresh Frozen	Buccal Mucosa	Female	70	BQ + Alcohol	Indian		H1047R
4	01-0022-07	OSCC-Fresh Frozen	Gum	Male	49	Smoke	Malay
5	01-0017-08	OSCC-Fresh Frozen	Buccal Mucosa	Male	58	Alcohol	Chinese
6	06-0003-07	OSCC-Fresh Frozen	Tongue	Male	49	Alcohol + Smoke	Malay
7	06-0051-05	OSCC-Fresh Frozen	Floor of Mouth/Palate	Male	65	Alcohol + Smoke	Indian	P152S
8	04-0008-04	OSCC-Fresh Frozen	Buccal Mucosa	Male	71	Smoke	Chinese
9	06-0019-06	OSCC-Fresh Frozen	Buccal Mucosa	Male	76	Smoke + Alcohol + BQ	Indian	R273C
10	04-0021-05	OSCC-Fresh Frozen	Tongue	Male	74	No Habit	Chinese
11	04-0021-06	OSCC-Fresh Frozen	Buccal Mucosa	Male	48	Smoke	Malay
12	04-0030-07	OSCC-Fresh Frozen	Floor of Mouth/Palate	Male	45	Smoke	Malay	R248Q
13	03-0003-04	OSCC-Fresh Frozen	information unavailable	Female	68	Smoke + Alcohol + BQ	Indian
14	11-0005-07	OSCC-Fresh Frozen	Tongue	Male	34	Smoke	Chinese	C124R
15	01-0017-04	OSCC-Fresh Frozen	Buccal Mucosa	Female	74	BQ	Indian
16	01-0046-05	OSCC-Fresh Frozen	Tongue	Male	45	Alcohol	Chinese
17	01-0005-04	OSCC-Fresh Frozen	Gum	Male	55	Alcohol + Smoke	Malay
18	02-0005-05	OSCC-Fresh Frozen	Buccal Mucosa	Male	60	BQ	Malay
19	04-0004-04	OSCC-Fresh Frozen	Buccal Mucosa	Male	53	Alcohol + Smoke	Chinese
20	06-0009-06	OSCC-Fresh Frozen	Buccal Mucosa	Female	61	BQ	Indian	M237K
21	06-0058-06	OSCC-Fresh Frozen	Tongue	Male	38	Alcohol + Smoke	Indian
22	11-0017-06	OSCC-Fresh Frozen	Gum	Female	58	Smoke + Alcohol + BQ	indigeneous
23	11-0013-06	OSCC-Fresh Frozen	Tongue	Male	43	Alcohol + Smoke	indigeneous
24	02-0018-05	OSCC-Fresh Frozen	Tongue	Male	37	Smoke	Malay
25	02-0004-04	OSCC-Fresh Frozen	Floor of Mouth/Palate	Male	60	Alcohol + Smoke	Chinese	P278S
26	03-0004-04	OSCC-Fresh Frozen	information unavailable	Female	56	BQ	Malay			G12S
27	11-0006-04	OSCC-Fresh Frozen	Gum	Male	65	No Habit	Chinese
28	11-0008-04	OSCC-Fresh Frozen	Gum	Female	54	BQ	indigeneous
29	11-0007-04	OSCC-Fresh Frozen	Tongue	Male	67	Smoke + Alcohol + BQ	indigeneous
30	06-0035-04	OSCC-Fresh Frozen	Gum	Female	58	BQ	Indian
31	06-0007-04	OSCC-Fresh Frozen	Buccal Mucosa	Female	47	BQ	Indian	R248Q
32	04-0007-04	OSCC-Fresh Frozen	Buccal Mucosa	Female	82	No Habit	Chinese
33	06-0005-04	OSCC-Fresh Frozen	Buccal Mucosa	Female	60	No Habit	Chinese
34	06-0027-05	OSCC-Fresh Frozen	Gum	Male	36	Smoke	Indian
35	02-0016-05	OSCC-Fresh Frozen	Tongue	Female	39	No Habit	Malay
36	11-0009-05	OSCC-Fresh Frozen	Gum	Male	71	No Habit	indigeneous
37	11-0008-05	OSCC-Fresh Frozen	Buccal Mucosa	Male	57	BQ + Smoking	indigeneous
38	11-0006-06	OSCC-Fresh Frozen	Gum	Male	73	BQ	indigeneous
39	06-0037-06	OSCC-Fresh Frozen	Buccal Mucosa	Female	49	BQ	Indian
40	01-0008-04	OSCC-Fresh Frozen	Buccal Mucosa	Female	58	BQ + Alcohol	Indian	G244D
41	01-0006-06	OSCC-Fresh Frozen	information unavailable	Male	53	Smoke	Malay		E545K	G12D
42	01-0002-10	OSCC-Fresh Frozen	Buccal Mucosa	Male	72	BQ	Indian
43	06-0035-08	OSCC-Fresh Frozen	information unavailable	Male	75	information unavailable	Chinese
44	06-0005-10	OSCC-Fresh Frozen	Buccal Mucosa	Female	63	BQ + Alcohol	Indian	E286K	M1043I	G12D
45	06-0034-09	OSCC-Fresh Frozen	Buccal Mucosa	Female	50	BQ	Indian
46	01-0101-08	OSCC-Fresh Frozen	Tongue	Male	73	Alcohol + Smoke	Chinese
47	06-0090-09	OSCC-Fresh Frozen	Buccal Mucosa	Male	71	Smoke + Alcohol + BQ	Indian
48	04-0002-09	OSCC-Fresh Frozen	Buccal Mucosa	Male	72	No Habit	Malay
49	04-0012-10	OSCC-Fresh Frozen	Buccal Mucosa	Male	70	No Habit	Malay	R273C
50	06-0032-08	OSCC-Fresh Frozen	Floor of Mouth/Palate	Male	48	Alcohol + Smoke	Indian	Y205C
51	01-0022-10	OSCC-Fresh Frozen	Gum	Female	61	No Habit	Malay	S183*
52	04-0011-10	OSCC-Fresh Frozen	Buccal Mucosa	Female	66	No Habit	Indian
53	01-0005-09	OSCC-Fresh Frozen	Buccal Mucosa	Female	71	No Habit	Malay
54	06-0026-10	OSCC-Fresh Frozen	Buccal Mucosa	Female	56	BQ	Indian
55	01-0027-10	OSCC-Fresh Frozen	information unavailable	Female	56	No Habit	Malay
56	01-0024-08	OSCC-Fresh Frozen	Buccal Mucosa	Female	61	No Habit	Indian
57	01-0007-09	OSCC-Fresh Frozen	Buccal Mucosa	Female	60	BQ	Indian
58	04-0032-10	OSCC-Fresh Frozen	Tongue	Female	86	BQ	Indian
59	06-0033-08	OSCC-Fresh Frozen	Buccal Mucosa	Female	70	BQ	Indian
60	11-0010-08	OSCC-Fresh Frozen	Buccal Mucosa	Female	49	BQ	Malay
61	11-0004-07	OSCC-Fresh Frozen	Tongue	Female	58	BQ	indigeneous
62	01-0006-09	OSCC-Fresh Frozen	Tongue	Male	52	Smoke	Chinese
63	01-0019-10	OSCC-Fresh Frozen	Buccal Mucosa	Female	76	BQ + Alcohol	Indian
64	01-0036-08	OSCC-Fresh Frozen	Buccal Mucosa	Female	63	BQ + Smoking	Indian
65	06-0036-08	OSCC-Fresh Frozen	Buccal Mucosa	Female	64	BQ	Indian
66	06-0050-10	OSCC-Fresh Frozen	Tongue	Female	52	No Habit	Malay
67	11-0009-08	OSCC-Fresh Frozen	Buccal Mucosa	Female	68	No Habit	indigeneous
68	06-0005-09	OSCC-Fresh Frozen	Tongue	Female	48	BQ	Indian
69	01-0028-09	OSCC-Fresh Frozen	Floor of Mouth/Palate	Female	44	Alcohol + Smoke	Chinese
70	06-0001-08	OSCC-Fresh Frozen	Buccal Mucosa	Female	61	BQ	Indian
71	04-0006-10	OSCC-Fresh Frozen	Tongue	Male	36	Alcohol + Smoke	Chinese
72	04-0016-09	OSCC-Fresh Frozen	Tongue	Female	47	No Habit	Indian
73	04-0019-05	OSCC-Fresh Frozen	Buccal Mucosa	Female	55	BQ	Indian
74	01-0004-09	OSCC-Fresh Frozen	Gum	Female	75	BQ	Indian
75	01-0020-09	OSCC-Fresh Frozen	Tongue	Male	67	Alcohol + Smoke	Chinese
76	11-0039-05	OSCC-Fresh Frozen	Tongue	Female	52	BQ	Indian
77	02-0009-05	OSCC-Fresh Frozen	Buccal Mucosa	Female	59	BQ + Smoking	Malay
78	06-0045-04	OSCC-Fresh Frozen	Gum	Female	48	BQ + Alcohol	Indian
79	01-0024-09	OSCC-Fresh Frozen	Floor of Mouth/Palate	Male	70	No Habit	Chinese
80	01-0052-05	OSCC-Fresh Frozen	Tongue	Male	69	Smoke + Alcohol + BQ	Indian
81	06-0014-07	OSCC-Fresh Frozen	Tongue	Female	56	No Habit	Malay
82	11-0011-07	OSCC-Fresh Frozen	Tongue	Female	53	Smoke + Alcohol + BQ	indigeneous
83	06-0030-10	OSCC-Fresh Frozen	Tongue	Female	52	BQ	Indian	R248W
84	06-0021-09	OSCC-Fresh Frozen	Gum	Female	39	BQ	Indian	Y234C
85	04-0013-08	OSCC-Fresh Frozen	Tongue	Female	62	BQ	Indian
86	06-0012-08	OSCC-Fresh Frozen	Tongue	Male	49	Smoke	Malay	V157G
87	01-0011-10	OSCC-Fresh Frozen	Tongue	Female	63	BQ	Indian		E542K
88	06-0027-09	OSCC-Fresh Frozen	Buccal Mucosa	Male	62	BQ + Alcohol	Indian	H179R
89	11-0010-10	OSCC-Fresh Frozen	Tongue	Female	36	No Habit	Chinese	Y234*
90	06-0055-10	OSCC-Fresh Frozen	Buccal Mucosa	Female	57	BQ + Alcohol	Indian	M237I
91	04-0002-10	OSCC-Fresh Frozen	information unavailable	Male	66	information unavailable	Malay
92	06-0014-08	OSCC-Fresh Frozen	Tongue	Male	information unavailable	information unavailable	Indian	F338fs*8
93	04-0014-09	OSCC-Fresh Frozen	Tongue	Female	37	No Habit	Malay	C277_E285>W
94	04-0022-09	OSCC-Fresh Frozen	information unavailable	information unavailable	information unavailable	information unavailable	Information unavailable
95	01-0059-07	OSCC-Fresh Frozen	Buccal Mucosa	Female	55	BQ	Indian
96	01-0007-11	OSCC-Fresh Frozen	Gum	Male	55	Smoke	Malay
97	01-0006-05	OSCC-Fresh Frozen	information unavailable	Female	77	BQ	Indian	not tested
98	01-0016-07	OSCC-Fresh Frozen	Buccal Mucosa	Female	74	BQ	Indian	not tested	H1047R
99	01-0025-07	OSCC-Fresh Frozen	Tongue	Female	49	No Habit	Malay	not tested	E545K
100	01-0027-07	OSCC-Fresh Frozen	Buccal Mucosa	Female	78	BQ	Indian	not tested
101	01-0035-08	OSCC-Fresh Frozen	Tongue	Female	26	No Habit	Indian	not tested
102	03-0005-05	OSCC-Fresh Frozen	information unavailable	Female	70	BQ	Indian	not tested
103	04-0003-09	OSCC-Fresh Frozen	Gum	Male	69	Smoke	Malay	not tested
104	04-0018-08	OSCC-Fresh Frozen	Tongue	Male	59	Alcohol	Indian	not tested
105	04-0025-08	OSCC-Fresh Frozen	Tongue	Female	42	No Habit	Malay	not tested
106	11-0002-07	OSCC-Fresh Frozen	Tongue	Female	46	BQ + Smoking	Malay	not tested
107	06-0009-06 R	OSCC-Fresh Frozen	Buccal Mucosa	Female	61	BQ	Indian	not tested
108	48T	OSCC-Cell Line	Gum	Female	79	No Habit	indigeneous	E294fs*51 ; E336*
109	156T	OSCC-Cell Line	Tongue	Male	38	Alcohol + Smoke	Chinese	R342*
110	174T	OSCC-Cell Line	Tongue	Female	53	BQ	Indian
111	115T	OSCC-Cell Line	Gum	Female	75	BQ	Indian	F113del
112	215T	OSCC-Cell Line	Tongue	Male	50	Smoke	Indian	R282W
113	166T	OSCC-Cell Line	Tongue	Female	66	No Habit	Malay	R175H
114	196T	OSCC-Cell Line	Buccal Mucosa	Female	59	BQ + Alcohol	Indian	K321fs*24
115	195T	OSCC-Cell Line	Buccal Mucosa	Female	61	BQ	Indian	M169fs*4 ;M237K
116	136T	OSCC-Cell Line	Tongue	Male	56	Smoke + Alcohol + BQ	Indian	C176F
117	204T	OSCC-Cell Line	Buccal Mucosa	Male	76	Smoke + Alcohol + BQ	Indian	R273C
118	150T	OSCC-Cell Line	Tongue	Male	76	Alcohol	Indian		Q546R
119	153T	OSCC-Cell Line	Gum	Male	36	Smoke	Indian
120	207T	OSCC-Cell Line	Tongue	Female	63	BQ	Indian	R306*
121	214T	OSCC-Cell Line	Buccal Mucosa	Female	49	BQ	Indian
122	247T	OSCC-Cell Line	Tongue	Male	38	Alcohol + Smoke	Indian
123	188T	OSCC-Cell Line	Tongue	Male	56	Smoke	Malay
	Wild Type
	Not Tested
	* Stop Codon
	BQ: Betel Quid Chewing
