# Supplementary material for: Common Oncogenic Mutations Are Infrequent in Oral Squamous Cell Carcinoma of Asian Origin
Source: PLoS One. 2013 Nov 4;8(11):e80229. doi: 10.1371/journal.pone.0080229 (PMC3817115; doi:10.1371/journal.pone.0080229)
Supplement: File S1 — File includes Tables S1-S8. Table S1: Demographics and clinico-pathological characteristics of patients from which the cell lines used in this study were derived. Table S2: Positive control samples for the OncoCarta™ Panel v1.0 Assay. Table S3: Mutations in the OncoCarta™ Panel v1.0 Assay. Table S4: Primer sequences that were used for PCR and sequencing. Table S5: Mutation data across 123 samples on 19 oncogenes and TP53. Table S6: The presence of any mutations in relation with risk habits and pathological characterization. Table S7: Frequency of the different base changes in TP53 in patients with different risk habits. Table S8: Oncogenic mutations across common solid tumors. (ZIP) [file pone.0080229.s001.zip › File S1/Table S6-Association of any mutations_new.xls]

## Sheet: table S6
Table S6: The presence of any mutations in relation with risk habits and pathological characterization
Risk Habits/Pathological Characteristic		Patients (n)	Wild Type	Oncogenic + TP53 mutations	p-value	odds ratio	95 % Confidence intervals
Overall Habit	Any habit	93	64 (68.8%)	29 (31.2%)	0.968	1.02	0.398	2.613
	No habit	26	18 (69.2%)	8 (30.8%)
Smoking	Ever smokers†	42	31 (73.8%)	11 (26.2%)	0.394	0.696	0.302	1.603
	non-smokers	77	51 (66.2%)	26 (33.8%)
BQ chewing	Ever chewers†	60	40 (66.7%)	20 (33.3%)	0.594	1.235	0.567	2.69
	non-chewers	59	42 (71.2%)	17 (28.8%)
Alcohol drinking	Ever drinkers†	35	21 (60.0%)	14 (40.0%)	0.175	1.768	0.772	4.051
	non-drinkers	84	61 (72.6%)	23 (27.4%)
Lymph Node Metastasis	Negative	52	37 (71.2%)	15 (28.8%)	0.37
	Positive	54	34 (63.0%)	20 (37.0%)
TNM stage	Early (0, I, II)	35	23 (65.7%)	12 (34.3%)	0.922
	Late (III & IV)	72	48 (66.7%)	24 (33.3%)
Data included OSCC tissues and cell lines and analyzed by Fisher Exact Test and Chi-Square Test
† patients that ever smoke, chew, and drink (may have more than one risk habit)
