# Supplementary material for: Common Oncogenic Mutations Are Infrequent in Oral Squamous Cell Carcinoma of Asian Origin
Source: PLoS One. 2013 Nov 4;8(11):e80229. doi: 10.1371/journal.pone.0080229 (PMC3817115; doi:10.1371/journal.pone.0080229)
Supplement: File S1 — File includes Tables S1-S8. Table S1: Demographics and clinico-pathological characteristics of patients from which the cell lines used in this study were derived. Table S2: Positive control samples for the OncoCarta™ Panel v1.0 Assay. Table S3: Mutations in the OncoCarta™ Panel v1.0 Assay. Table S4: Primer sequences that were used for PCR and sequencing. Table S5: Mutation data across 123 samples on 19 oncogenes and TP53. Table S6: The presence of any mutations in relation with risk habits and pathological characterization. Table S7: Frequency of the different base changes in TP53 in patients with different risk habits. Table S8: Oncogenic mutations across common solid tumors. (ZIP) [file pone.0080229.s001.zip › File S1/Table S7-TP53 base change and habits_new.xls]

## Sheet: Supp Table 7
	Table S7: Frequency of the different base changes in TP53 in patients with different risk habits
	Risk habits			Transitions		Transversions				Other base alterations
	BQ	smoke	drink	GC>AT	TA>CG	GC>CG	TA>AT	GC>TA	TA>GC	del	ins	TOTAL
	⁺	⁺	⁺	2	0	0	0	1	0	0	0	3
	⁺	⁺	−	0	0	0	0	0	0	0	0	0
	−	⁺	⁺	3	1	0	0	0	0	0	0	4
	⁺	−	⁺	3	1	0	0	0	0	1	0	5
	−	⁺	−	2	1	0	0	0	1	0	0	4
	⁺	−	−	3	1	0	2	0	0	2	0	8
	−	−	⁺	0	0	0	0	0	0	0	0	0
	−	−	−	3	0	2	0	1	0	2	0	8
		Information unavailable		0	0	0	0	0	0	0	1	1
	TOTAL			16	4	2	2	2	1	5	1	33
