# Supplementary material for: Common Oncogenic Mutations Are Infrequent in Oral Squamous Cell Carcinoma of Asian Origin
Source: PLoS One. 2013 Nov 4;8(11):e80229. doi: 10.1371/journal.pone.0080229 (PMC3817115; doi:10.1371/journal.pone.0080229)
Supplement: File S1 — File includes Tables S1-S8. Table S1: Demographics and clinico-pathological characteristics of patients from which the cell lines used in this study were derived. Table S2: Positive control samples for the OncoCarta™ Panel v1.0 Assay. Table S3: Mutations in the OncoCarta™ Panel v1.0 Assay. Table S4: Primer sequences that were used for PCR and sequencing. Table S5: Mutation data across 123 samples on 19 oncogenes and TP53. Table S6: The presence of any mutations in relation with risk habits and pathological characterization. Table S7: Frequency of the different base changes in TP53 in patients with different risk habits. Table S8: Oncogenic mutations across common solid tumors. (ZIP) [file pone.0080229.s001.zip › File S1/Table S8-Mutation frequency across cancers.xlsx]

## Sheet: Sheet1
	Table S8: Oncogenic mutations across common solid tumors
		Cancer type
		multiple myeloma**	sarcoma**	mesothelioma**	prostate**	ovarian**	endometrial**	Lung**	renal**	melanoma**	breast**	colorectal
	Genes											Thomas et al26	Fumagalli et al25
	PIK3CA	1/23(4%)				2/18(11%)	4/10 (40%)	7/255(3%)		1/136 (0.7%)	13/ 60 (22%)	3/12(25%)	48/239 (20.10%)
	HRAS		3/104(3%)		1/95(11%)		1/10 (10%)	1/255(0.3%)	1/83(1%)		2/60 (3%)
	NRAS	6/23(26%)	1/104(1%)	3/36(8%)		1/18(5%)		7/255(3%)		34/136(24%)			9/239 (3.80%)
	KRAS	3/23(13%)				4/18(22%)	2/10 (20%)	42/255(16%)			1/60 (2%)	5/12 (42%)	104/239 (43.50%)
	ABL1												1/239 (0.40%)
	AKT2
	BRAF		2/104 (2%)		1/95(11%)	1/18(5%)		6/255(2.3%)	1/83(1%)	66/136(49%)	3/60 (5%)	2/12 (17%)	29/239 (12.10%)
	CDK4									1/136 (0.7%)
	EGFR						1/10(10%)	36/255(14%)
	ERBB2					1/18(5%)		1/255(0.3%)
	FGFR1									2/136 (1%)	1/60 (2%)
	FGFR3	2/23(9%)
	FLT3
	JAK2
	KIT		5/104(5%)
	PDFGRα							1/255(0.3%)
	RET							1/255(0.3%)
	AKT1*												1/239 (0.40%)
	MET*												8/239 (3.30%)
	Total number of genes mutated	4/17	4/17	1/17	2/17	5/17	4/17	9/17	2/17	5/17	5/17	3/17	7/19
	% of samples mutated at least once	0.52	0.11	0.08	0.01	0.44	0.5	0.32	0.01	0.78	0.36	0.5	0.837
	* gene not tested in Thomas et al34
	**cancer type was only screened by Thomas et al34
	Red indicates, top genes that commonly mutated in many type of cancers (n ≥ 4 types)
